# Supplementary material for: A new genus and species of Staphylininae rove beetle from the Peruvian Amazon (Coleoptera, Staphylinidae)
Source: Zookeys. 2020 Jan 16;904:103–15. doi: 10.3897/zookeys.904.48592 (PMC6978408; doi:10.3897/zookeys.904.48592)
Supplement: XML Treatment for Amazonothops [file zookeys.904.48592-treatment1.xml]

<!DOCTYPE tp:taxon-treatment
  PUBLIC "-//TaxonX//DTD Taxonomic Treatment Publishing DTD v0 20100105//EN" "tax-treatment-NSO.dtd">
<tp:taxon-treatment xmlns:tp="http://www.plazi.org/taxpub"><tp:treatment-meta><kwd-group><label>Taxon classification</label><kwd><named-content xmlns:xlink="http://www.w3.org/1999/xlink" content-type="kingdom">Animalia</named-content></kwd><kwd><named-content xmlns:xlink="http://www.w3.org/1999/xlink" content-type="order">Coleoptera</named-content></kwd><kwd><named-content xmlns:xlink="http://www.w3.org/1999/xlink" content-type="family">Staphylinidae</named-content></kwd></kwd-group><mixed-citation publication-type="journal"><person-group><name><surname>Shaw</surname><given-names>Josh Jenkins</given-names></name><name><surname>Orlov</surname><given-names>Igor</given-names></name><name><surname>Solodovnikov</surname><given-names>Alexey</given-names></name></person-group><article-title>A new genus and species of <tp:taxon-name><tp:taxon-name-part taxon-name-part-type="subfamily">Staphylininae</tp:taxon-name-part></tp:taxon-name> rove beetle from the Peruvian Amazon (<tp:taxon-name><tp:taxon-name-part taxon-name-part-type="order">Coleoptera</tp:taxon-name-part></tp:taxon-name>, <tp:taxon-name><tp:taxon-name-part taxon-name-part-type="family">Staphylinidae</tp:taxon-name-part></tp:taxon-name>)</article-title><source>Zookeys</source><day>16</day><month>1</month><year>2020</year><volume>904</volume><fpage>103</fpage><lpage>115</lpage><pub-id pub-id-type="doi">10.3897/zookeys.904.48592</pub-id></mixed-citation></tp:treatment-meta><tp:nomenclature><label>Genus</label><tp:taxon-name><object-id xmlns:xlink="http://www.w3.org/1999/xlink" content-type="arpha" xlink:type="simple">B7E8788E-11A8-547F-9EC0-D8CF33938885</object-id>
                <tp:taxon-name-part taxon-name-part-type="genus" reg="Amazonothops">Amazonothops</tp:taxon-name-part>
                <object-id xmlns:xlink="http://www.w3.org/1999/xlink" content-type="zoobank" xlink:type="simple">http://zoobank.org/36850046-A545-4133-8ECB-8D6357BFAC53</object-id>
              </tp:taxon-name><tp:taxon-status xmlns:xlink="http://www.w3.org/1999/xlink" xlink:type="simple">gen. nov.</tp:taxon-status><xref ref-type="fig" rid="F2">Figs 2</xref><xref ref-type="fig" rid="F3">, 3</xref><xref ref-type="fig" rid="F4">, 4</xref><xref ref-type="fig" rid="F5">, 5</xref></tp:nomenclature><tp:treatment-sec sec-type="type species" id="SECID0ECIAC"><title>Type species.</title><p><italic><tp:taxon-name><tp:taxon-name-part taxon-name-part-type="genus" reg="Amazonothops">Amazonothops</tp:taxon-name-part> <tp:taxon-name-part taxon-name-part-type="species" reg="aslaki">aslaki</tp:taxon-name-part></tp:taxon-name></italic> gen. et sp. nov.</p></tp:treatment-sec><tp:treatment-sec sec-type="diagnosis" id="SECID0ETIAC"><title>Diagnosis.</title><p>From all other genera of <tp:taxon-name><tp:taxon-name-part taxon-name-part-type="subfamily">Staphylininae</tp:taxon-name-part></tp:taxon-name> the new genus can be recognized based on the following characters: antennomere 2 1.6× wider than antennomere 3; antennomere 11 3× longer than antennomere 10; penultimate segment of maxillary palpi large, covered in short setae, approximately 2× the length of apical segment; apical segment of maxillary and labial palpi aciculate. Head with ‘infraorbital ridges’ straight, extended to base of mandibles; postgenal ridge absent; frontoclypeal suture present; mesoventrite with transverse ridge present (incomplete medially); mesotrochanter and first mesotarsomere of males with black combs; tarsal formula 5-5-5; empodial setae long and parallel-sided; apical edge of sternites III to VI with randomly distributed acute projections; tergites VII and VIII with broader, foliose setae in addition to the usual acuminate, simple setae; apparent fusion of tergite X to lateral tergal sclerites in males.</p></tp:treatment-sec><tp:treatment-sec sec-type="Differential diagnosis" id="SECID0E5IAC"><title>Differential diagnosis.</title><p>The differential diagnosis is based on the recovered phylogenetic position of <italic><tp:taxon-name><tp:taxon-name-part taxon-name-part-type="genus" reg="Amazonothops">Amazonothops</tp:taxon-name-part></tp:taxon-name></italic> and its strong resemblance to the <tp:taxon-name><tp:taxon-name-part taxon-name-part-type="tribe">Amblyopinini</tp:taxon-name-part></tp:taxon-name> genus <italic><tp:taxon-name><tp:taxon-name-part taxon-name-part-type="genus" reg="Heterothops">Heterothops</tp:taxon-name-part></tp:taxon-name></italic>. <italic><tp:taxon-name><tp:taxon-name-part taxon-name-part-type="genus" reg="Amazonothops">Amazonothops</tp:taxon-name-part></tp:taxon-name></italic> differs from <italic><tp:taxon-name><tp:taxon-name-part taxon-name-part-type="genus" reg="Atanygnathus">Atanygnathus</tp:taxon-name-part></tp:taxon-name></italic> Jacobson, 1909 (<tp:taxon-name><tp:taxon-name-part taxon-name-part-type="tribe">Tanygnathinini</tp:taxon-name-part></tp:taxon-name>) in the number of tarsal segments (5-4-4 in <italic><tp:taxon-name><tp:taxon-name-part taxon-name-part-type="genus" reg="Atanygnathus">Atanygnathus</tp:taxon-name-part></tp:taxon-name></italic>); short genae and normal shape of the apical labial and maxillary palpomere (extremely elongate and distinctly converging to apex in <italic><tp:taxon-name><tp:taxon-name-part taxon-name-part-type="genus" reg="Atanygnathus">Atanygnathus</tp:taxon-name-part></tp:taxon-name></italic>); absence of dorsal setae on the apical tarsomere (present in <italic><tp:taxon-name><tp:taxon-name-part taxon-name-part-type="genus" reg="Atanygnathus">Atanygnathus</tp:taxon-name-part></tp:taxon-name></italic>). It should be noted that some species of <italic><tp:taxon-name><tp:taxon-name-part taxon-name-part-type="genus" reg="Atanygnathus">Atanygnathus</tp:taxon-name-part></tp:taxon-name></italic> have combs on the profemora (Adam Brunke, personal communication). <italic><tp:taxon-name><tp:taxon-name-part taxon-name-part-type="genus" reg="Amazonothops">Amazonothops</tp:taxon-name-part></tp:taxon-name></italic> differs from species of <italic><tp:taxon-name><tp:taxon-name-part taxon-name-part-type="genus" reg="Holisus">Holisus</tp:taxon-name-part></tp:taxon-name></italic> Erichson, 1839 (<tp:taxon-name><tp:taxon-name-part taxon-name-part-type="tribe">Hyptiomini</tp:taxon-name-part></tp:taxon-name>) in the pronotal hypomeron strongly inflexed, not visible in lateral view and without longitudinal middle carina (visible in lateral view and with middle carina in <italic><tp:taxon-name><tp:taxon-name-part taxon-name-part-type="genus" reg="Holisus">Holisus</tp:taxon-name-part></tp:taxon-name></italic>), presence of empodial setae (absent in <italic><tp:taxon-name><tp:taxon-name-part taxon-name-part-type="genus" reg="Holisus">Holisus</tp:taxon-name-part></tp:taxon-name></italic>) and general appearance and habitus (<italic><tp:taxon-name><tp:taxon-name-part taxon-name-part-type="genus" reg="Holisus">Holisus</tp:taxon-name-part></tp:taxon-name></italic> is distinctly dorso-ventrally flattened with coarse punctation). <italic><tp:taxon-name><tp:taxon-name-part taxon-name-part-type="genus" reg="Amazonothops">Amazonothops</tp:taxon-name-part></tp:taxon-name></italic> differs from the genus <italic><tp:taxon-name><tp:taxon-name-part taxon-name-part-type="genus" reg="Natalignathus">Natalignathus</tp:taxon-name-part></tp:taxon-name></italic> Solodovnikov, 2005, a hitherto unrecognized possible member of the same clade (see Discussion below) in the smaller body, short genae and much lesser elongate mouthparts, absence of dorsal setae on the apical tarsomere (present in <italic><tp:taxon-name><tp:taxon-name-part taxon-name-part-type="genus" reg="Natalignathus">Natalignathus</tp:taxon-name-part></tp:taxon-name></italic>) and presence of the combs. <italic><tp:taxon-name><tp:taxon-name-part taxon-name-part-type="genus" reg="Amazonothops">Amazonothops</tp:taxon-name-part></tp:taxon-name></italic> differs from <italic><tp:taxon-name><tp:taxon-name-part taxon-name-part-type="genus" reg="Heterothops">Heterothops</tp:taxon-name-part></tp:taxon-name></italic> and other genera of <tp:taxon-name><tp:taxon-name-part taxon-name-part-type="tribe">Amblyopinini</tp:taxon-name-part></tp:taxon-name> in presence of the frontoclypeal suture; antennomere 3 distinctly smaller than antennomeres 2 and 4; mesosternum with transverse ridge present (incomplete medially); apical edge of sternites III to VI with randomly distributed acute projections; tergites VII and VIII with broader, foliose setae in addition to the usual acuminate, simple setae; and apparent fusion of tergite X to lateral sclerites in males.</p></tp:treatment-sec><tp:treatment-sec sec-type="description" id="SECID0EWNAC"><title>Description.</title><p>Habitus as in Fig. <xref ref-type="fig" rid="F2">2</xref>. Body dark brown-black; antennae and legs yellowish. Measurements (all in mm): <abbrev xmlns:xlink="http://www.w3.org/1999/xlink" xlink:title="Head width" id="ABBRID0EAOAC" xlink:type="simple">HW</abbrev> = 0.31; <abbrev xmlns:xlink="http://www.w3.org/1999/xlink" xlink:title="Pronotum length" id="ABBRID0EEOAC" xlink:type="simple">PL</abbrev> = 0.38; <abbrev xmlns:xlink="http://www.w3.org/1999/xlink" xlink:title="Pronotum width" id="ABBRID0EIOAC" xlink:type="simple">PW</abbrev> = 0.48; <abbrev xmlns:xlink="http://www.w3.org/1999/xlink" xlink:title="Forebody length" id="ABBRID0EMOAC" xlink:type="simple">FB</abbrev> = 1.00; <abbrev xmlns:xlink="http://www.w3.org/1999/xlink" xlink:title="Elytral width" id="ABBRID0EQOAC" xlink:type="simple">EW</abbrev> = 0.55; <abbrev xmlns:xlink="http://www.w3.org/1999/xlink" xlink:title="Total length" id="ABBRID0EUOAC" xlink:type="simple">TL</abbrev> = 2.19.</p><fig id="F2" position="float" orientation="portrait"><object-id xmlns:xlink="http://www.w3.org/1999/xlink" content-type="doi" xlink:type="simple">10.3897/zookeys.904.48592.figure2</object-id><object-id xmlns:xlink="http://www.w3.org/1999/xlink" content-type="arpha" xlink:type="simple">3982CA51-3CD5-59D1-B049-4A2FC9AA8A88</object-id><label>Figure 2.</label><caption><p>Habitus of <italic><tp:taxon-name><tp:taxon-name-part taxon-name-part-type="genus" reg="Amazonothops">Amazonothops</tp:taxon-name-part> <tp:taxon-name-part taxon-name-part-type="species" reg="aslaki">aslaki</tp:taxon-name-part></tp:taxon-name></italic> gen. et sp. nov. Scale bar: 1 mm.</p></caption><graphic xmlns:xlink="http://www.w3.org/1999/xlink" xlink:href="zookeys-904-103-g002.jpg" position="float" orientation="portrait" xlink:type="simple" id="oo_372637.jpg"><uri content-type="original_file" xlink:type="simple">https://binary.pensoft.net/fig/372637</uri></graphic></fig><p><bold><italic>Head.</italic></bold> Dorsal surface with weak transverse microsculpture. Neck indistinct; nuchal ridge absent dorsally, present laterally, extended as ‘infraorbital ridge’ towards base of mandibles. Frontoclypeal suture present. Frontoclypeal puncture present (<xref ref-type="bibr" rid="B2">Brunke et al. 2019</xref>: fig. 1). Anterior and posterior frontal punctures present (<xref ref-type="bibr" rid="B2">Brunke et al. 2019</xref>: fig. 1). Single basal puncture present (<xref ref-type="bibr" rid="B2">Brunke et al. 2019</xref>: fig. 1). Eyes occupying two thirds of the side of head; temples indistinct. Antennae (Fig. <xref ref-type="fig" rid="F3">3A</xref>) inserted close to margin of eye. Antennomeres 1 to 3 setiferous; 4 to 11 setiferous and with tomentose pubescence. Antennomere 2 1.6× the width of antennomere 3; antennomere 3 half the size of antennomere 2; antennomere 11 elongate, three times as long as antennomere 10. Gula widest in anterior half; gular sutures separated along entire length; postgenal ridge absent. Maxillary palpi four-segmented (Fig. <xref ref-type="fig" rid="F3">3B</xref>; apical segment acicular, about a third of the length of the penultimate palpomere; penultimate segment widest at middle; covered with setae. Labial palpi three-segmented (Fig. <xref ref-type="fig" rid="F3">3C</xref>); apical segmented acicular. Labrum transverse, complete, without emargination. Mandibles simple, crossing in resting position, without large teeth.</p><fig id="F3" position="float" orientation="portrait"><object-id xmlns:xlink="http://www.w3.org/1999/xlink" content-type="doi" xlink:type="simple">10.3897/zookeys.904.48592.figure3</object-id><object-id xmlns:xlink="http://www.w3.org/1999/xlink" content-type="arpha" xlink:type="simple">7622117D-850B-5C5C-B79C-C5CEA6494F01</object-id><label>Figure 3.</label><caption><p>Morphology of <italic><tp:taxon-name><tp:taxon-name-part taxon-name-part-type="genus" reg="Amazonothops">Amazonothops</tp:taxon-name-part> <tp:taxon-name-part taxon-name-part-type="species" reg="aslaki">aslaki</tp:taxon-name-part></tp:taxon-name></italic> gen. et sp. nov. <bold>A</bold> antennae <bold>B</bold> maxillary palpi <bold>C</bold> labial palpi <bold>D</bold> meso- and metathorax <bold>E</bold> mesothorax <bold>F</bold> protergal gland <bold>G</bold> tergite II <bold>H</bold> sternite III (apical edge). LP, Labial palpomere; MP, Maxillary palpomere; Pu, punctures; TR, Transverse ridge.</p></caption><graphic xmlns:xlink="http://www.w3.org/1999/xlink" xlink:href="zookeys-904-103-g003.jpg" position="float" orientation="portrait" xlink:type="simple" id="oo_372638.jpg"><uri content-type="original_file" xlink:type="simple">https://binary.pensoft.net/fig/372638</uri></graphic></fig><p><bold><italic>Prothorax.</italic></bold> Pronotum widest in posterior third. Dorsal surface with weak transverse microsculpture and two pairs of punctures in dorsal series (one puncture near posterior margin and one distad of that); hypomeron strongly inflexed (not visible in lateral view). Basisternum with weak longitudinal ridge in posterior half, without punctures or setae. Post-coxal process absent.</p><p>Scutellum with anterior transverse ridge only, impunctate, glabrous. Elytra widest posteriorly. Hind wings fully developed, posterior edge with fringe of setae; veins CuA and MP4 fused; vein MP3 present. Mesoventrite (Fig. <xref ref-type="fig" rid="F3">3D</xref>) with five large punctures medially (Fig. <xref ref-type="fig" rid="F3">3D</xref>; Pu), with rounded ventral process and with transverse ridge, incomplete medially (Fig. <xref ref-type="fig" rid="F3">3E</xref>).</p><p><bold><italic>Abdomen.</italic></bold> Protergal glands elongate, fringed by setae (Fig. <xref ref-type="fig" rid="F3">3F</xref>). Tergites with anterior transverse carina only. Tergite II as in Fig. <xref ref-type="fig" rid="F3">3G</xref>. Sternite III with evenly curved transverse carina, slightly projected medially. Tergite VII with white fringe along posterior edge. Apical edge of sternites III to VI with randomly distributed acute projections (Fig. <xref ref-type="fig" rid="F3">3H</xref>). Tergites VII and VIII with broader, foliose setae in addition to the usual acuminate, simple setae (Fig. <xref ref-type="fig" rid="F4">4A–C</xref>).</p><p><bold><italic>Legs.</italic></bold> Tarsal formula 5-5-5. Both sexes with protarsomeres 1 to 4 transverse. All tarsal empodia with long, parallel-sided setae (Fig. <xref ref-type="fig" rid="F4">4D, E</xref>).</p><p><bold><italic>Male.</italic></bold> Protarsomeres 1 to 4 with white adhesive setae ventrally. First mesotarsomere with black comb comprising 11–14 articles (Fig. <xref ref-type="fig" rid="F4">4F, H</xref>). Mesotrochanter with black comb comprising 7–11 articles (Fig. <xref ref-type="fig" rid="F4">4G, H</xref>). The number of articles within each comb varies between individuals.</p><p><bold><italic>Female.</italic></bold> Protarsomeres 1 to 4 only with usual setae ventrally, white adhesive setae absent. No combs.</p><fig id="F4" position="float" orientation="portrait"><object-id xmlns:xlink="http://www.w3.org/1999/xlink" content-type="doi" xlink:type="simple">10.3897/zookeys.904.48592.figure4</object-id><object-id xmlns:xlink="http://www.w3.org/1999/xlink" content-type="arpha" xlink:type="simple">1C112228-3DD9-5AF8-A337-E538B37D0E3E</object-id><label>Figure 4.</label><caption><p>Morphology of <italic><tp:taxon-name><tp:taxon-name-part taxon-name-part-type="genus" reg="Amazonothops">Amazonothops</tp:taxon-name-part> <tp:taxon-name-part taxon-name-part-type="species" reg="aslaki">aslaki</tp:taxon-name-part></tp:taxon-name></italic> gen. et sp. nov. <bold>A</bold> tergite VII <bold>B</bold> tergite VII <bold>C</bold> abdominal apex (tergites VII and VIII) <bold>D</bold> empodium of mesotarsi <bold>E</bold> empodium of metatarsi <bold>F</bold> mesotarsi (male) <bold>G</bold> mesotrochanter (male) <bold>H</bold> mesoleg (male). ES, Empodial setae; FS, Foliose setae; MS, Mesotarsomere; MSTr, Mesotrochanter; SS, Simple setae.</p></caption><graphic xmlns:xlink="http://www.w3.org/1999/xlink" xlink:href="zookeys-904-103-g004.jpg" position="float" orientation="portrait" xlink:type="simple" id="oo_372639.jpg"><uri content-type="original_file" xlink:type="simple">https://binary.pensoft.net/fig/372639</uri></graphic></fig></tp:treatment-sec><tp:treatment-sec sec-type="distribution" id="SECID0ENFAE"><title>Distribution.</title><p>Based on the specimens studied here, the new genus is restricted to the lowland areas of the Amazonian basin of Peru.</p></tp:treatment-sec><tp:treatment-sec sec-type="Bionomics" id="SECID0ESFAE"><title>Bionomics.</title><p>Based on the available label data, the genus occurs in forested areas (100–420 m elevation) and has so far only been collected by flight intercept traps.</p></tp:treatment-sec><tp:treatment-sec sec-type="etymology" id="SECID0EXFAE"><title>Etymology.</title><p>The genus name is a combination of ‘Amazon’ and the genus name <italic><tp:taxon-name><tp:taxon-name-part taxon-name-part-type="genus" reg="Heterothops">Heterothops</tp:taxon-name-part></tp:taxon-name></italic>, which the new genus strongly resembles superficially.</p></tp:treatment-sec><tp:treatment-sec sec-type="remarks" id="SECID0EEGAE"><title>Remarks.</title><p>The new genus is certainly morphologically distinct among other members of the subfamily <tp:taxon-name><tp:taxon-name-part taxon-name-part-type="subfamily">Staphylininae</tp:taxon-name-part></tp:taxon-name> and family <tp:taxon-name><tp:taxon-name-part taxon-name-part-type="family">Staphylinidae</tp:taxon-name-part></tp:taxon-name>. Noteworthy is the secondary sexual dimorphism exhibited by <italic><tp:taxon-name><tp:taxon-name-part taxon-name-part-type="genus" reg="Amazonothops">Amazonothops</tp:taxon-name-part></tp:taxon-name></italic>. In males, the mesotrochanter and first mesotarsomere have distinct black combs which are completely lacking in females (Fig. <xref ref-type="fig" rid="F4">4F, G, H</xref>). The function, if any, of the combs remains unknown but very similar combs are commonly found within <tp:taxon-name><tp:taxon-name-part taxon-name-part-type="tribe">Amblyopinini</tp:taxon-name-part></tp:taxon-name>, e.g., recently illustrated for <italic><tp:taxon-name><tp:taxon-name-part taxon-name-part-type="genus" reg="Myotyphlus">Myotyphlus</tp:taxon-name-part></tp:taxon-name></italic> Fauvel, 1883 (<xref ref-type="bibr" rid="B12">Solodovnikov and Jenkins Shaw 2017</xref>).</p></tp:treatment-sec><tp:treatment-sec><!--Section generated to contain objects referenced in tp:taxon-treatment.--><fig id="F5" position="float" orientation="portrait"><object-id xmlns:xlink="http://www.w3.org/1999/xlink" content-type="doi" xlink:type="simple">10.3897/zookeys.904.48592.figure5</object-id><object-id xmlns:xlink="http://www.w3.org/1999/xlink" content-type="arpha" xlink:type="simple">8DCCFA00-D75E-5C6A-8FC0-5013F2F613EE</object-id><label>Figure 5.</label><caption><p>Morphology of <italic><tp:taxon-name><tp:taxon-name-part taxon-name-part-type="genus" reg="Amazonothops">Amazonothops</tp:taxon-name-part> <tp:taxon-name-part taxon-name-part-type="species" reg="aslaki">aslaki</tp:taxon-name-part></tp:taxon-name></italic> gen. et sp. nov. <bold>A</bold> male terminalia (abdominal segments IX, X) <bold>B</bold> aedeagus in lateral view <bold>C</bold> aedeagus in antiparameral view (slightly lateral). LS, Long setae. OS, Oblong sclerite. SS, Slender sclerite. ST, setae.</p></caption><graphic xmlns:xlink="http://www.w3.org/1999/xlink" xlink:href="zookeys-904-103-g005.jpg" position="float" orientation="portrait" xlink:type="simple" id="oo_372640.jpg"><uri content-type="original_file" xlink:type="simple">https://binary.pensoft.net/fig/372640</uri></graphic></fig></tp:treatment-sec><ref-list><ref id="B2"><mixed-citation xmlns:xlink="http://www.w3.org/1999/xlink" xlink:type="simple"><person-group><name name-style="western"><surname>Brunke</surname><given-names>AJ</given-names></name><name name-style="western"><surname>Żyła</surname><given-names>D</given-names></name><name name-style="western"><surname>Yamamoto</surname><given-names>S</given-names></name><name name-style="western"><surname>Solodovnikov</surname><given-names>A</given-names></name></person-group> (<year>2019</year>) <article-title>Baltic amber <tp:taxon-name><tp:taxon-name-part taxon-name-part-type="tribe">Staphylinini</tp:taxon-name-part></tp:taxon-name> (<tp:taxon-name><tp:taxon-name-part taxon-name-part-type="order">Coleoptera</tp:taxon-name-part></tp:taxon-name>: <tp:taxon-name><tp:taxon-name-part taxon-name-part-type="family">Staphylinidae</tp:taxon-name-part></tp:taxon-name>: <tp:taxon-name><tp:taxon-name-part taxon-name-part-type="subfamily">Staphylininae</tp:taxon-name-part></tp:taxon-name>): a rove beetle fauna on the eve of our modern climate.</article-title><source>Zoological Journal of the Linnean Society</source><volume>187</volume>: <fpage>166</fpage>–<lpage>197</lpage>. <ext-link xlink:type="simple" ext-link-type="doi" xlink:href="10.1093/zoolinnean/zlz021">https://doi.org/10.1093/zoolinnean/zlz021</ext-link></mixed-citation></ref><ref id="B12"><mixed-citation xmlns:xlink="http://www.w3.org/1999/xlink" xlink:type="simple"><person-group><name name-style="western"><surname>Solodovnikov</surname><given-names>A</given-names></name><name name-style="western"><surname>Jenkins Shaw</surname><given-names>J</given-names></name></person-group> (<year>2017</year>) <article-title>The remarkable Australian rove beetle genus <italic><tp:taxon-name><tp:taxon-name-part taxon-name-part-type="genus">Myotyphlus</tp:taxon-name-part></tp:taxon-name></italic>: its cryptic diversity and significance for exploring mutualism among insects and mammals (<tp:taxon-name><tp:taxon-name-part taxon-name-part-type="order">Coleoptera</tp:taxon-name-part></tp:taxon-name>: <tp:taxon-name><tp:taxon-name-part taxon-name-part-type="family">Staphylinidae</tp:taxon-name-part></tp:taxon-name>).</article-title><source>Austral Entomology</source><volume>56</volume>: <fpage>311</fpage>–<lpage>321</lpage>. <ext-link xlink:type="simple" ext-link-type="doi" xlink:href="10.1111/aen.12233">https://doi.org/10.1111/aen.12233</ext-link></mixed-citation></ref></ref-list></tp:taxon-treatment>
