# Supplementary material for: A new genus and species of Staphylininae rove beetle from the Peruvian Amazon (Coleoptera, Staphylinidae)
Source: Zookeys. 2020 Jan 16;904:103–15. doi: 10.3897/zookeys.904.48592 (PMC6978408; doi:10.3897/zookeys.904.48592)
Supplement: XML Treatment for Amazonothops aslaki [file zookeys.904.48592-treatment2.xml]

<!DOCTYPE tp:taxon-treatment
  PUBLIC "-//TaxonX//DTD Taxonomic Treatment Publishing DTD v0 20100105//EN" "tax-treatment-NSO.dtd">
<tp:taxon-treatment xmlns:tp="http://www.plazi.org/taxpub"><tp:treatment-meta><kwd-group><label>Taxon classification</label><kwd><named-content xmlns:xlink="http://www.w3.org/1999/xlink" content-type="kingdom">Animalia</named-content></kwd><kwd><named-content xmlns:xlink="http://www.w3.org/1999/xlink" content-type="order">Coleoptera</named-content></kwd><kwd><named-content xmlns:xlink="http://www.w3.org/1999/xlink" content-type="family">Staphylinidae</named-content></kwd></kwd-group><mixed-citation publication-type="journal"><person-group><name><surname>Shaw</surname><given-names>Josh Jenkins</given-names></name><name><surname>Orlov</surname><given-names>Igor</given-names></name><name><surname>Solodovnikov</surname><given-names>Alexey</given-names></name></person-group><article-title>A new genus and species of <tp:taxon-name><tp:taxon-name-part taxon-name-part-type="subfamily">Staphylininae</tp:taxon-name-part></tp:taxon-name> rove beetle from the Peruvian Amazon (<tp:taxon-name><tp:taxon-name-part taxon-name-part-type="order">Coleoptera</tp:taxon-name-part></tp:taxon-name>, <tp:taxon-name><tp:taxon-name-part taxon-name-part-type="family">Staphylinidae</tp:taxon-name-part></tp:taxon-name>)</article-title><source>Zookeys</source><day>16</day><month>1</month><year>2020</year><volume>904</volume><fpage>103</fpage><lpage>115</lpage><pub-id pub-id-type="doi">10.3897/zookeys.904.48592</pub-id></mixed-citation></tp:treatment-meta><tp:nomenclature><tp:taxon-name><object-id xmlns:xlink="http://www.w3.org/1999/xlink" content-type="arpha" xlink:type="simple">76FECFFB-9BCB-51C4-9D45-C4AA5982C41E</object-id>
                <tp:taxon-name-part taxon-name-part-type="genus" reg="Amazonothops">Amazonothops</tp:taxon-name-part>
                <tp:taxon-name-part taxon-name-part-type="species" reg="aslaki">aslaki</tp:taxon-name-part>
                <object-id xmlns:xlink="http://www.w3.org/1999/xlink" content-type="zoobank" xlink:type="simple">http://zoobank.org/1B5BA8C2-CD02-428D-A21B-FFD807C74724</object-id>
              </tp:taxon-name><tp:taxon-status xmlns:xlink="http://www.w3.org/1999/xlink" xlink:type="simple">sp. nov.</tp:taxon-status><xref ref-type="fig" rid="F2">Figs 2</xref><xref ref-type="fig" rid="F3">, 3</xref><xref ref-type="fig" rid="F4">, 4</xref><xref ref-type="fig" rid="F5">, 5</xref></tp:nomenclature><tp:treatment-sec sec-type="material" id="SECID0EHJAE"><title>Material examined.</title><p><bold><italic>Holotype.</italic></bold> Male ‘PERU: Amazonia, Loreto region, Requena Province, 3km E of Jenaro Herrera, 100–200 m, <named-content xmlns:xlink="http://www.w3.org/1999/xlink" content-type="dwc:verbatimCoordinates" xlink:type="simple"><named-content content-type="geo-json" specific-use="{&#34;type&#34;:&#34;Point&#34;,&#34;coordinates&#34;:[-73.644817,-4.898567]}" id="NCID0EVJAE" xlink:type="simple">4°53.914'S, 73°38.689'W</named-content></named-content>, 24–28.VIII.2017, rainforest, FIT close to logs, A. Hansen, D. Zyla, M. Chani-Posse PER17-11i’ (<named-content xmlns:xlink="http://www.w3.org/1999/xlink" content-type="dwc:institutional_code" xlink:type="simple">NHMD</named-content>). <bold><italic>Paratypes.</italic></bold> 2 males (of them 1 DNA vouchered), 1 female, same locality but <named-content xmlns:xlink="http://www.w3.org/1999/xlink" content-type="dwc:verbatimCoordinates" xlink:type="simple"><named-content content-type="geo-json" specific-use="{&#34;type&#34;:&#34;Point&#34;,&#34;coordinates&#34;:[-73.648683,-4.886833]}" id="NCID0EFKAE" xlink:type="simple">4°53.210'S, 73°38.921'W</named-content></named-content>, 7–10.IX.2017, rainforest, FIT near wetland/<italic><tp:taxon-name><tp:taxon-name-part taxon-name-part-type="genus" reg="Mauritia">Mauritia</tp:taxon-name-part> <tp:taxon-name-part taxon-name-part-type="species" reg="flexuosa">flexuosa</tp:taxon-name-part></tp:taxon-name></italic> L.f. palms, leg. A. Hansen, J. Kypke, A. Solodovnikov (PER 17-22f) (<named-content xmlns:xlink="http://www.w3.org/1999/xlink" content-type="dwc:institutional_code" xlink:type="simple">NHMD</named-content>). Male (coated for <abbrev xmlns:xlink="http://www.w3.org/1999/xlink" xlink:title="scanning electron microscopy" id="ABBRID0E1KAE" xlink:type="simple">SEM</abbrev> and mounted on two stubs), same data, but FIT near creek (PER17-22l) (<named-content xmlns:xlink="http://www.w3.org/1999/xlink" content-type="dwc:institutional_code" xlink:type="simple">NHMD</named-content>). 1 male, disarticulated and slide mounted, ‘PERU: Dept. Madre de Dios: Pantiacolla Lodge, Alto Madre de Dios R. <named-content xmlns:xlink="http://www.w3.org/1999/xlink" content-type="dwc:verbatimCoordinates" xlink:type="simple"><named-content content-type="geo-json" specific-use="{&#34;type&#34;:&#34;Point&#34;,&#34;coordinates&#34;:[-71.231667,-12.655000]}" id="NCID0EGLAE" xlink:type="simple">12°39.3'S, 71°13.9'W</named-content></named-content> 420m 14-19-XI-2007 D. Brzoska ex. flight intercept trap PER1B07 004 / SEMC0874476 KUNHM-ENT’ (<named-content xmlns:xlink="http://www.w3.org/1999/xlink" content-type="dwc:institutional_code" xlink:type="simple">SEMC</named-content>).</p></tp:treatment-sec><tp:treatment-sec sec-type="description" id="SECID0EQLAE"><title>Description.</title><p>In addition to characters in the genus description, the species is characterized by the following primary and secondary male sexual characters. Sternite VIII without apical incision. Tergite X apparently fused to internal face of lateral sclerites (Fig. <xref ref-type="fig" rid="F5">5A</xref>, solid line), with two large setae situated at apical third of length (Fig. <xref ref-type="fig" rid="F5">5A</xref>; LS). Sternite IX emarginate apically, with symmetrical basal stem (Fig. <xref ref-type="fig" rid="F5">5A</xref>, dashed line). Lateral tergal sclerites and tergite X of approximately equal length. Aedeagus (Fig. <xref ref-type="fig" rid="F5">5B, C</xref>); paramere longer than and closely attached to, median lobe (Fig. <xref ref-type="fig" rid="F5">5B</xref>); lateral apical area of paramere with setae of varying length (Fig. <xref ref-type="fig" rid="F5">5C</xref>; ST); internal sac consisting of a pair of heavily sclerotized oblong-shaped sclerites (Fig. <xref ref-type="fig" rid="F5">5C</xref>; OS) and pair of weakly sclerotised longer, more slender sclerites extruding from apical area of median lobe under pressure (Fig. <xref ref-type="fig" rid="F5">5C</xref>, SS).</p><fig id="F5" position="float" orientation="portrait"><object-id xmlns:xlink="http://www.w3.org/1999/xlink" content-type="doi" xlink:type="simple">10.3897/zookeys.904.48592.figure5</object-id><object-id xmlns:xlink="http://www.w3.org/1999/xlink" content-type="arpha" xlink:type="simple">8DCCFA00-D75E-5C6A-8FC0-5013F2F613EE</object-id><label>Figure 5.</label><caption><p>Morphology of <italic><tp:taxon-name><tp:taxon-name-part taxon-name-part-type="genus" reg="Amazonothops">Amazonothops</tp:taxon-name-part> <tp:taxon-name-part taxon-name-part-type="species" reg="aslaki">aslaki</tp:taxon-name-part></tp:taxon-name></italic> gen. et sp. nov. <bold>A</bold> male terminalia (abdominal segments IX, X) <bold>B</bold> aedeagus in lateral view <bold>C</bold> aedeagus in antiparameral view (slightly lateral). LS, Long setae. OS, Oblong sclerite. SS, Slender sclerite. ST, setae.</p></caption><graphic xmlns:xlink="http://www.w3.org/1999/xlink" xlink:href="zookeys-904-103-g005.jpg" position="float" orientation="portrait" xlink:type="simple" id="oo_372640.jpg"><uri content-type="original_file" xlink:type="simple">https://binary.pensoft.net/fig/372640</uri></graphic></fig></tp:treatment-sec><tp:treatment-sec sec-type="distribution" id="SECID0EUNAE"><title>Distribution.</title><p>Based on the specimens studied here, the new genus is restricted to the lowland areas of the Amazonian basin of Peru (Fig. <xref ref-type="fig" rid="F6">6</xref>). As a fully winged species known only from six specimens from two areas approximately 1000 kilometres apart from each other, it seems to be a widespread species, perhaps much more than it appears now.</p><fig id="F6" position="float" orientation="portrait"><object-id xmlns:xlink="http://www.w3.org/1999/xlink" content-type="doi" xlink:type="simple">10.3897/zookeys.904.48592.figure6</object-id><object-id xmlns:xlink="http://www.w3.org/1999/xlink" content-type="arpha" xlink:type="simple">3D2ADF03-06B3-50FF-B62E-5F4A64EFF363</object-id><label>Figure 6.</label><caption><p>Known distribution of <italic><tp:taxon-name><tp:taxon-name-part taxon-name-part-type="genus" reg="Amazonothops">Amazonothops</tp:taxon-name-part> <tp:taxon-name-part taxon-name-part-type="species" reg="aslaki">aslaki</tp:taxon-name-part></tp:taxon-name></italic> gen. et sp. nov. in Peru.</p></caption><graphic xmlns:xlink="http://www.w3.org/1999/xlink" xlink:href="zookeys-904-103-g006.jpg" position="float" orientation="portrait" xlink:type="simple" id="oo_372641.jpg"><uri content-type="original_file" xlink:type="simple">https://binary.pensoft.net/fig/372641</uri></graphic></fig></tp:treatment-sec><tp:treatment-sec sec-type="Bionomics" id="SECID0EWOAE"><title>Bionomics.</title><p>Same as above.</p></tp:treatment-sec><tp:treatment-sec sec-type="etymology" id="SECID0E2OAE"><title>Etymology.</title><p>The species is named in honour of Aslak Kappel Hansen (<named-content xmlns:xlink="http://www.w3.org/1999/xlink" content-type="dwc:institutional_code" xlink:type="simple">NHMD</named-content>) who was one of the collectors of this new genus and who brought our attention to its unusual nature compared to <italic><tp:taxon-name><tp:taxon-name-part taxon-name-part-type="genus" reg="Heterothops">Heterothops</tp:taxon-name-part></tp:taxon-name></italic>.</p></tp:treatment-sec><tp:treatment-sec sec-type="comments" id="SECID0ENPAE"><title>Comments.</title><p>It is notable that a species of <italic><tp:taxon-name><tp:taxon-name-part taxon-name-part-type="genus" reg="Heterothops">Heterothops</tp:taxon-name-part></tp:taxon-name></italic> (<tp:taxon-name><tp:taxon-name-part taxon-name-part-type="tribe">Amblyopinini</tp:taxon-name-part></tp:taxon-name>) was obtained during the same collecting event as one of the <italic><tp:taxon-name><tp:taxon-name-part taxon-name-part-type="genus" reg="Amazonothops">Amazonothops</tp:taxon-name-part></tp:taxon-name></italic> specimens. This shows that these two similar looking, yet phylogenetically distant (Fig. <xref ref-type="fig" rid="F1">1</xref>) taxa co-occur, probably in similar or the same microhabitats in the Amazon basin.</p></tp:treatment-sec><tp:treatment-sec><!--Section generated to contain objects referenced in tp:taxon-treatment.--><fig id="F2" position="float" orientation="portrait"><object-id xmlns:xlink="http://www.w3.org/1999/xlink" content-type="doi" xlink:type="simple">10.3897/zookeys.904.48592.figure2</object-id><object-id xmlns:xlink="http://www.w3.org/1999/xlink" content-type="arpha" xlink:type="simple">3982CA51-3CD5-59D1-B049-4A2FC9AA8A88</object-id><label>Figure 2.</label><caption><p>Habitus of <italic><tp:taxon-name><tp:taxon-name-part taxon-name-part-type="genus" reg="Amazonothops">Amazonothops</tp:taxon-name-part> <tp:taxon-name-part taxon-name-part-type="species" reg="aslaki">aslaki</tp:taxon-name-part></tp:taxon-name></italic> gen. et sp. nov. Scale bar: 1 mm.</p></caption><graphic xmlns:xlink="http://www.w3.org/1999/xlink" xlink:href="zookeys-904-103-g002.jpg" position="float" orientation="portrait" xlink:type="simple" id="oo_372637.jpg"><uri content-type="original_file" xlink:type="simple">https://binary.pensoft.net/fig/372637</uri></graphic></fig><fig id="F3" position="float" orientation="portrait"><object-id xmlns:xlink="http://www.w3.org/1999/xlink" content-type="doi" xlink:type="simple">10.3897/zookeys.904.48592.figure3</object-id><object-id xmlns:xlink="http://www.w3.org/1999/xlink" content-type="arpha" xlink:type="simple">7622117D-850B-5C5C-B79C-C5CEA6494F01</object-id><label>Figure 3.</label><caption><p>Morphology of <italic><tp:taxon-name><tp:taxon-name-part taxon-name-part-type="genus" reg="Amazonothops">Amazonothops</tp:taxon-name-part> <tp:taxon-name-part taxon-name-part-type="species" reg="aslaki">aslaki</tp:taxon-name-part></tp:taxon-name></italic> gen. et sp. nov. <bold>A</bold> antennae <bold>B</bold> maxillary palpi <bold>C</bold> labial palpi <bold>D</bold> meso- and metathorax <bold>E</bold> mesothorax <bold>F</bold> protergal gland <bold>G</bold> tergite II <bold>H</bold> sternite III (apical edge). LP, Labial palpomere; MP, Maxillary palpomere; Pu, punctures; TR, Transverse ridge.</p></caption><graphic xmlns:xlink="http://www.w3.org/1999/xlink" xlink:href="zookeys-904-103-g003.jpg" position="float" orientation="portrait" xlink:type="simple" id="oo_372638.jpg"><uri content-type="original_file" xlink:type="simple">https://binary.pensoft.net/fig/372638</uri></graphic></fig><fig id="F4" position="float" orientation="portrait"><object-id xmlns:xlink="http://www.w3.org/1999/xlink" content-type="doi" xlink:type="simple">10.3897/zookeys.904.48592.figure4</object-id><object-id xmlns:xlink="http://www.w3.org/1999/xlink" content-type="arpha" xlink:type="simple">1C112228-3DD9-5AF8-A337-E538B37D0E3E</object-id><label>Figure 4.</label><caption><p>Morphology of <italic><tp:taxon-name><tp:taxon-name-part taxon-name-part-type="genus" reg="Amazonothops">Amazonothops</tp:taxon-name-part> <tp:taxon-name-part taxon-name-part-type="species" reg="aslaki">aslaki</tp:taxon-name-part></tp:taxon-name></italic> gen. et sp. nov. <bold>A</bold> tergite VII <bold>B</bold> tergite VII <bold>C</bold> abdominal apex (tergites VII and VIII) <bold>D</bold> empodium of mesotarsi <bold>E</bold> empodium of metatarsi <bold>F</bold> mesotarsi (male) <bold>G</bold> mesotrochanter (male) <bold>H</bold> mesoleg (male). ES, Empodial setae; FS, Foliose setae; MS, Mesotarsomere; MSTr, Mesotrochanter; SS, Simple setae.</p></caption><graphic xmlns:xlink="http://www.w3.org/1999/xlink" xlink:href="zookeys-904-103-g004.jpg" position="float" orientation="portrait" xlink:type="simple" id="oo_372639.jpg"><uri content-type="original_file" xlink:type="simple">https://binary.pensoft.net/fig/372639</uri></graphic></fig><fig id="F1" position="float" orientation="portrait"><object-id xmlns:xlink="http://www.w3.org/1999/xlink" content-type="doi" xlink:type="simple">10.3897/zookeys.904.48592.figure1</object-id><object-id xmlns:xlink="http://www.w3.org/1999/xlink" content-type="arpha" xlink:type="simple">8AB78FB8-BACB-57D2-9170-2074E51FA73E</object-id><label>Figure 1.</label><caption><p>Majority-rule consensus tree from the Bayesian analysis of <xref ref-type="bibr" rid="B7">Jenkins Shaw et al. (2019)</xref>, showing the position of <italic><tp:taxon-name><tp:taxon-name-part taxon-name-part-type="genus" reg="Amazonothops">Amazonothops</tp:taxon-name-part> <tp:taxon-name-part taxon-name-part-type="species" reg="aslaki">aslaki</tp:taxon-name-part></tp:taxon-name></italic>. Major clades have been collapsed. Posterior probabilities of 0.96 and higher are provided.</p></caption><graphic xmlns:xlink="http://www.w3.org/1999/xlink" xlink:href="zookeys-904-103-g001.jpg" position="float" orientation="portrait" xlink:type="simple" id="oo_372636.jpg"><uri content-type="original_file" xlink:type="simple">https://binary.pensoft.net/fig/372636</uri></graphic></fig></tp:treatment-sec><ref-list><ref id="B7"><mixed-citation xmlns:xlink="http://www.w3.org/1999/xlink" xlink:type="simple"><person-group><name name-style="western"><surname>Jenkins Shaw</surname><given-names>J</given-names></name><name name-style="western"><surname>Żyła</surname><given-names>D</given-names></name><name name-style="western"><surname>Solodovnikov</surname><given-names>A</given-names></name></person-group> (<year>2019</year>) Molecular phylogeny illuminates <tp:taxon-name><tp:taxon-name-part taxon-name-part-type="tribe">Amblyopinini</tp:taxon-name-part></tp:taxon-name> (<tp:taxon-name><tp:taxon-name-part taxon-name-part-type="order">Coleoptera</tp:taxon-name-part></tp:taxon-name>: <tp:taxon-name><tp:taxon-name-part taxon-name-part-type="family">Staphylinidae</tp:taxon-name-part></tp:taxon-name>). Systematic Entomology. [Early view] <ext-link xlink:type="simple" ext-link-type="doi" xlink:href="10.1111/syen.12405">https://doi.org/10.1111/syen.12405</ext-link></mixed-citation></ref></ref-list></tp:taxon-treatment>
